# Supplementary material for: Intranasal Immunization with a Recombinant Avian Paramyxovirus Serotypes 2 Vector-Based Vaccine Induces Protection against H9N2 Avian Influenza in Chicken
Source: Viruses. 2022 Apr 28;14(5):918. doi: 10.3390/v14050918 (PMC9144924; doi:10.3390/v14050918)
Supplement: Supplementary file 1 [file viruses-14-00918-s001.zip]

Archive with 1 entries (1 files):
- viruses-1658599-supplementary.pdf
